# Supplementary material for: Selection of Orthologous Genes for Construction of a Highly Resolved Phylogenetic Tree and Clarification of the Phylogeny of Trichosporonales Species
Source: PLoS One. 2015 Aug 4;10(8):e0131217. doi: 10.1371/journal.pone.0131217 (PMC4524599; doi:10.1371/journal.pone.0131217)
Supplement: S1 Table — (XLSX) [file pone.0131217.s001.xlsx]

## Sheet: data
S1 Table. Sequence accession numbers retrived from the GenBank/EMBL/DDBJ databases in this study.
D1/D2 region of LSU rRNA gene		Tetragoniomyces uliginosus	JN043621
Scientific name	Accession no.	Vanrija albida	AB126584
Trichosporon aquatile	AF075520	Vanrija humicola	AF189836
Trichosporon asahii	AF105393	Vanrija longa	AB126589
Trichosporon asteroides	AF075513	Vanrija musci	AB126586
Trichosporon brassicae	AF075521	Vanrija pseudolonga	AB126587
Trichosporon caseorum	AJ319757	translation elongation factor 1-α gene, partial cds
Trichosporon coremiiforme	AF139983	Scientific name	Accession no.
Trichosporon cutaneum	AF075483	Alloascoidea africana	JQ699089
Trichosporon debeurmannianum	AB044568	Ascoidea rubescens	JQ699035
Trichosporon dermatis	AB044569	Barnettozyma populi	EF552501
Trichosporon domesticum	AF075512	Debaryomyces hansenii	JQ699068
Trichosporon dulcitum	AF075517	Komagataella pastoris	JQ699092
Trichosporon faecale	AF105395	Lipomyces starkeyi	JQ699095
Trichosporon gamsii	AF444708	Pichia membranifaciens	JQ699053
Trichosporon gracile	AF105399	Saccharomyces cerevisiae	JQ699041
Trichosporon guehoae	AF105401	Sporopachydermia lactativora	JQ699085
Trichosporon inkin	AF105396	Schizosaccharomyces pombe	EF552572
Trichosporon japonicum	AF308657	Trigonopsis variabilis	JQ699097
Trichosporon jirovecii	AF105398	Yarrowia lipolytica	JQ699090
Trichosporon lactis	AJ319756	RNA polymerase I gene, partial cds
Trichosporon laibachii	AF075514	Scientific name	Accession no.
Trichosporon lignicola	AF363658	Alloascoidea africana	JQ713081
Trichosporon loubieri	AF075522	Ascoidea rubescens	JQ713017
Trichosporon moniliiforme	AF105392	Barnettozyma populi	JQ713006
Trichosporon montevideense	AF105397	Debaryomyces hansenii	JQ713052
Trichosporon mucoides	AF075515	Komagataella pastoris	JQ713084
Trichosporon multisporum	AF139984	Lipomyces starkeyi	JQ713089
Trichosporon mycotoxinivorans	AJ601388	Pichia membranifaciens	JQ713035
Trichosporon ovoides	AF075523	Saccharomyces cerevisiae	JQ713023
Trichosporon porosum	AF189833	Sporopachydermia lactativora	JQ713069
Trichosporon scarabaeorum	AF444710	Schizosaccharomyces pombe	JQ713095
Trichosporon siamense	AB164370	Trigonopsis variabilis	JQ713091
Trichosporon sporotrichoides	AF189885	Yarrowia lipolytica	JQ713082
Trichosporon terricola	AB086382	RNA polymerase II gene, partial cds
Trichosporon vadense	AY093426	Scientific name	Accession no.
Trichosporon veenhuisii	AF105400	Alloascoidea africana	JQ699013
Trichosporon wieringae	AY315666	Ascoidea rubescens	JQ698949
Bullera formosensis	AB090946	Barnettozyma populi	JQ698938
Bullera koratensis	AY313006	Debaryomyces hansenii	JQ698984
Cryptococcus curvatus	AF189834	Komagataella pastoris	JQ699016
Cryptococcus cyanovorans	JF680899	Lipomyces starkeyi	JQ699021
Cryptococcus daszewskae	AB126588	Pichia membranifaciens	JQ698967
Cryptococcus fragicola	AB126585	Saccharomyces cerevisiae	JQ698955
Cryptococcus haglerorum	AF407276	Sporopachydermia lactativora	JQ699001
Cryptococcus neoformans var. neoformans	AF075484	Schizosaccharomyces pombe	D13337
Cryptococcus tepidarius	AB094046	Trigonopsis variabilis	JQ699023
Cryptococcus thermophilus	AM746982	Yarrowia lipolytica	JQ699014
Cryptotrichosporon anacardii	AY550002

## Sheet: Sheet1
Bullera formosensis	AB090946
Bullera koratensis	AY313006
Cryptococcus curvatus	AF189834
Cryptococcus cyanovorans	JF680899
Cryptococcus daszewskae	AB126588
Cryptococcus fragicola	AB126585
Cryptococcus haglerorum	AF407276
Cryptococcus neoformans var.neoformans	AF075484
Cryptococcus tepidarius	AB094046
Cryptococcus thermophilus	AM746982
Cryptotrichosporon anacardii	AY550002
Tetragoniomyces uliginosus	JN043621
Trichosporon aquatile	AF075520
Trichosporon asahii	AF105393
Trichosporon asteroides	AF075513
Trichosporon brassicae	AF075521
Trichosporon caseorum	AJ319757
Trichosporon coremiiforme	AF139983
Trichosporon cutaneum	AF075483
Trichosporon debeurmannianum	AB044568
Trichosporon dermatis	AB044569
Trichosporon domesticum	AF075512
Trichosporon dulcitum	AF075517
Trichosporon faecale	AF105395
Trichosporon gamsii	AF444708
Trichosporon gracile	AF105399
Trichosporon guehoae	AF105401
Trichosporon inkin	AF105396
Trichosporon japonicum	AF308657
Trichosporon jirovecii	AF105398
Trichosporon lactis	AJ319756
Trichosporon laibachii	AF075514
Trichosporon lignicola	AF363658
Trichosporon loubieri	AF075522
Trichosporon moniliiforme	AF105392
Trichosporon montevideense	AF105397
Trichosporon mucoides	AF075515
Trichosporon multisporum	AF139984
Trichosporon mycotoxinivorans	AJ601388
Trichosporon ovoides	AF075523
Trichosporon porosum	AF189833
Trichosporon scarabaeorum	AF444710
Trichosporon siamense	AB164370
Trichosporon sporotrichoides	AF189885
Trichosporon terricola	AB086382
Trichosporon vadense	AY093426
Trichosporon veenhuisii	AF105400
Trichosporon wieringae	AY315666
"Vanrija albida" (Cryptococcus ramirezgomezianus)	AB126584
Vanrija humicola	AF189836
"Vanrija longa" (Cryptococcus longus)	AB126589
"Vanrija musci" (Cryptococcus musci)	AB126586
"Vanrija pseudolonga" (Cryptococcus pseudolongus)	AB126587
