# Supplementary material for: Selection of Orthologous Genes for Construction of a Highly Resolved Phylogenetic Tree and Clarification of the Phylogeny of Trichosporonales Species
Source: PLoS One. 2015 Aug 4;10(8):e0131217. doi: 10.1371/journal.pone.0131217 (PMC4524599; doi:10.1371/journal.pone.0131217)
Supplement: S2 Table — (XLSX) [file pone.0131217.s002.xlsx]

## Sheet: Sheet1
S2 Table. Intron distribution in translation elongation factor 1-α (TEF1-α), DNA-directed RNA polymerase ii largest subunit (RPB1) and DNA-dependent RNA polymerase II (RPB2).
Clade name of Trichosporon	Scientific name	Strain no.	TEF1-α*1
			1	2	3	4	5	6	7	8	9	10	11	12	13	14
Ovoides	T. asahii	JCM 2466
Ovoides	T. faecale	JCM 2941
Ovoides	T. inkin	JCM 9195		2
Cutaneum	T. cutaneum	JCM 1462	1												13
Cutaneum	T. dermatis	JCM 11170	1													14
Brassicae	T. brassicae	JCM 1599						6
Brassicae	T. scarabaeorum	JCM 12198										10
Porosum	T. gamsii	JCM 9941
Porosum	T. porosum	JCM 1458												12
Gracile	T. gracile	JCM 10018				4			7	8	9
Gracile	T. laibachii	JCM 2947
	C. curvatus	JCM 1532
	V. humicola	JCM 1457
	B. koratensis	JCM 12878			3				7	8
	C. tepidarius	JCM 11965			3
(outgroup)	C. neoformans				3		5						11
Clade name of Trichosporon	Species	Strain	RPB1*1										RPB2*1
			1	2	3	4	5	6	7	8	9		1	2	3	4
Ovoides	T. asahii	JCM 2466
Ovoides	T. faecale	JCM 2941
Ovoides	T. inkin	JCM 9195
Cutaneum	T. cutaneum	JCM 1462														4
Cutaneum	T. dermatis	JCM 11170														4
Brassicae	T. brassicae	JCM 1599		2		4								2		4
Brassicae	T. scarabaeorum	JCM 12198	1			4									3
Porosum	T. gamsii	JCM 9941		2
Porosum	T. porosum	JCM 1458												2		4
Gracile	T. gracile	JCM 10018		2		4								2
Gracile	T. laibachii	JCM 2947		2												4
	C. curvatus	JCM 1532													3
	V. humicola	JCM 1457		2		4								2		4
	B. koratensis	JCM 12878			3	4	5	6	7	8
	C. tepidarius	JCM 11965			3	4	5	6	7	8
(outgroup)	C. neoformans			2	3	4	5	6	7	8	9		1
*1, Positions were shown in Fig. 2.
