# Supplementary material for: Selection of Orthologous Genes for Construction of a Highly Resolved Phylogenetic Tree and Clarification of the Phylogeny of Trichosporonales Species
Source: PLoS One. 2015 Aug 4;10(8):e0131217. doi: 10.1371/journal.pone.0131217 (PMC4524599; doi:10.1371/journal.pone.0131217)
Supplement: S4 Table — (XLSX) [file pone.0131217.s004.xlsx]

## Sheet: Sheet1
S4 Table. Comparison of topology between the 30 gene concatenated tree and single and concatenated tree of RPB1, RPB2 and TEF1-α genes.*1
(1) Tree based on nucletoride sequences
Tree	Homolog to: (locus_tag of C. neoformans)	Positions used	Highest log likelihood	Bootstrap value of each node*2													# nodes contained in the 30 gene concatenated treee*3	Divergence within Trichosporonales*4
				a	b	c	d	e	f	g	h	i	j	k	l	m
DNA-directed RNA polymerase ii largest subunit, putative (RPB1)	CNE03720	2628	-25546.8	100	100	100	×	×	100	98	69	94	100	×	100	100	9/13	0.260981
DNA-dependent RNA polymerase II RPB140 (RPB2)	CND03540	2400	-20652.2	100	100	100	×	×	100	93	96	78	×	×	100	68	8/13	0.21887
translation elongation factor 1-α (TEF1-α)	CNM01300	906	-4524.39	82	100	×	×	×	99	80	21	×	×	×	92	×	5/13	0.0918911
concatenated RPB1, RPB2 and TEF1-α genes		5934	-51394.8	100	100	100	×	×	100	100	100	100	94	×	100	100	10/13	0.215222
(2) Tree based on amino acid sequences
Tree	Homolog to: (locus_tag of C. neoformans)	Positions used	Highest log likelihood	Bootstrap value of each node*2													# nodes contained in the 30 gene concatenated tree*3	Divergence within Trichosporonales*5
				n	o	p	q	r	s	t	u	v	w	x	y	z
DNA-directed RNA polymerase ii largest subunit, putative (RPB1)	CNE03720	875	-8584.07	100	100	100	49	×	100	60	×	95	75	×	84	100	8/13	0.162687
DNA-dependent RNA polymerase II RPB140 (RPB2)	CND03540	797	-5905.89	98	100	99	×	×	100	×	×	96	54	29	89	100	7/13	0.0910139
translation elongation factor 1-α (TEF1-α)	CNM01300	301	-1710.66	×	100	26	×	×	70	86	×	×	×	×	31	99	4/13	0.0638796
concatenated RPB1, RPB2 and TEF1-α genes		1975	-16428.2	100	100	100	80	×	100	72	×	100	100	39	100	100	10/13	0.117547
*1, Single and concatenated trees of RPB1, RPB2 and TEF1-α genes were inferred with partial sequences corresponding to those used by Kurtzman and Robnett [15].
*2, Node names are shown in Fig. 1b and 1c. Numerals show the bootstrap value of each node which corresponded to that of the 30 gene concatenated tree. × indicates that the node on the 30 gene concatenated tree is not shown in the single and concatenated treee of RPB1, RPB2 and TEF1-α genes.
*3, Nodes showing more than 70% bootstrap value were treated as "positive". Thus, nodes treated as "negative" were gray shaded.
*4, The number of base substitutions per site from averaging over all sequence pairs are shown. Analyses were conducted using the Kimura 2-parameter model [47]. All ambiguous positions were removed for each sequence pair.
*5, The number of amino acid substitutions per site from averaging over all sequence pairs are shown. Analyses were conducted using the JTT matrix-based model [45]. All ambiguous positions were removed for each sequence pair.
