# Supplementary material for: Selection of Orthologous Genes for Construction of a Highly Resolved Phylogenetic Tree and Clarification of the Phylogeny of Trichosporonales Species
Source: PLoS One. 2015 Aug 4;10(8):e0131217. doi: 10.1371/journal.pone.0131217 (PMC4524599; doi:10.1371/journal.pone.0131217)
Supplement: S5 Table — (XLSX) [file pone.0131217.s005.xlsx]

## Sheet: Sheet2
S5 Table. Basic statistics of whole genome shotgun sequencing.
Scientific name	Strain no.	Sequence platform	Read length	Read type*1	# Reads	Total bases	Fold coverage*2
Trichosporon asahii	JCM 2466	GS FLX Titanium	348*3	SR	1076672	374542402	1581
	JCM 2466	HiSeq2000	101	PE	379846662	38364512862
Trichosporon brassicae	JCM 1599	HiSeq2000	101	SR	10836438	1029897123	109.508
	JCM 1599	HiSeq2000	51	PE	30724058	1548544167
Trichosporon coremiiforme	JCM 2938	HiSeq2000	101	PE	40406632	4081069832	96.7716
Trichosporon cutaneum	JCM 1462	HiSeq2000	101	SR	8595345	799281522	91.3395
	JCM 1462	HiSeq2000	51	PE	25234678	1266445468
Trichosporon dermatis	JCM 11170	HiSeq2000	101	SR	9084273	849415051	93.0922
	JCM 11170	HiSeq2000	51	PE	26270350	1319258306
Trichosporon faecale	JCM 2941	HiSeq2000	101	SR	9619106	900559556	93.1212
	JCM 2941	HiSeq2000	51	PE	27447856	1379276053
Trichosporon gamsii	JCM 9941	HiSeq2000	101	PE	41729274	4214656674	162.977
Trichosporon gracile	JCM 10018	HiSeq2000	101	SR	9033114	849365913	89.0459
	JCM 10018	HiSeq2000	51	PE	25676274	1291282846
Trichosporon inkin	JCM 9195	HiSeq2000	101	SR	9765595	907224770	118.186
	JCM 9195	HiSeq2000	51	PE	28550628	1432087537
Trichosporon laibachii	JCM 2947	HiSeq2000	101	PE	41007998	4141807798	135.375
Trichosporon ovoides	JCM 9940	HiSeq2000	101	SR	10541142	993263155	73.4614
	JCM 9940	HiSeq2000	51	PE	30187182	1930534344
Trichosporon porosum	JCM 1458	HiSeq2000	101	SR	12185084	1151364550	112.698
	JCM 1458	HiSeq2000	51	PE	35203548	1772432949
Trichosporon scarabaeorum	JCM 12198	HiSeq2000	101	PE	41435368	4184972168	136.988
Bullera koratensis	JCM 12878	HiSeq2000	101	SR	10776925	1032947599	99.8333
	JCM 12878	HiSeq2000	51	PE	29179212	1471758346
Cryptococcus curvatus	JCM 1532	HiSeq2000	101	SR	12554584	1176279350	161.33
	JCM 1532	HiSeq2000	51	PE	34857434	1752985851
Cryptococcus tepidarius	JCM 11965	HiSeq2000	101	SR	11098905	1087681552	113.697
	JCM 11965	HiSeq2000	51	PE	28149620	1425752957
Vanrija humicola	JCM 1457	HiSeq2000	101	SR	7476109	693247502	84.1532
	JCM 1457	HiSeq2000	51	PE	23769096	1190110692
*1, SR: single read; PE: paired-end read
*2, Fold coverage was estimated from total length of contigs shown in Table 1.
*3, average length
